# Supplementary material for: Synthesis of β-Cyclodextrin-Functionalized Silver Nanoparticles and Their Application for Loading Cytisine and Its Phosphorus Derivative
Source: Molecules. 2025 Mar 17;30(6):1337. doi: 10.3390/molecules30061337 (PMC11944286; doi:10.3390/molecules30061337)
Supplement: Supplementary file 1 [file molecules-30-01337-s001.zip]

Archive with 1 entries (1 files):
- molecules-3498116-supplementary.pdf
